# Supplementary material for: Insights into the Enhanced Tetracycline Adsorption by Two-Dimensional Cu-Based Metal–Organic Framework
Source: Molecules. 2026 Mar 9;31(5):911. doi: 10.3390/molecules31050911 (PMC12985597; doi:10.3390/molecules31050911)
Supplement: Supplementary file 1 [file molecules-31-00911-s001.zip]

Archive with 1 entries (1 files):
- molecules-4116201-supplementary.pdf
